# Supplementary material for: Disulfide-mediated conversion of 8-mer bowl-like protein architecture into three different nanocages
Source: Nat Commun. 2019 Feb 15;10:778. doi: 10.1038/s41467-019-08788-9 (PMC6377661; doi:10.1038/s41467-019-08788-9)
Supplement: Supplementary file 3 — Source Data [file 41467_2019_8788_MOESM3_ESM.xlsx]

## Sheet: Fig. 2b
Figure 2b
						Native marker (kDa)
						669
						440
						232
						140
						66

## Sheet: Fig. 6b
Figure 6b
					Native marker (kDa)
					669
					440
					232
					140
					66

## Sheet: Supp. Fig. 4
Supplementary Figure 4
							Native marker (kDa)
							669
							440
							232
							140
							66

## Sheet: Supp. Fig. 9 inset
Supplementary Figure 9
						SDS marker (kDa)
						66.2
						45
						31
						21
						14.4

## Sheet: Supp. Fig. 13a
Supplementary Figure 13a
							Native marker (kDa)
							669
							440
							232
							140
							66

## Sheet: Supp. Fig. 17c
Supplementary Figure 17c
						Native marker (kDa)
						669
						440
						232
						140
						66

## Sheet: Supp. Fig. 20a
Supplementary Figure 20a
							Native marker (kDa)
							669
							440
							232
							140
							66
